# Supplementary material for: Mating system manipulation and the evolution of sex-biased gene expression in Drosophila
Source: Nat Commun. 2017 Dec 12;8:2072. doi: 10.1038/s41467-017-02232-6 (PMC5727229; doi:10.1038/s41467-017-02232-6)
Supplement: Supplementary file 4 — Supplementary Data 1 [file 41467_2017_2232_MOESM4_ESM.xlsx]

## Sheet: Female Virgin Abdomens
All DE	GO category	GO	Term	Annotated	Significant	Expected	topGO (Fisher)	classic (Fisher)
	BP	GO:0016332	establishment or maintenance of polarity of embryonic epithelium	10	1	0.01	0.0088	0.0088
	BP	GO:0042684	cardioblast cell fate commitment	12	1	0.01	0.0106	0.0106
	CC	GO:0017177	glucosidase II complex	5	1	0.01	0.0052	0.0052
	CC	GO:0019773	proteasome core complex, alpha-subunit complex	8	1	0.01	0.0083	0.0083
	CC	GO:0000242	pericentriolar material	9	1	0.01	0.0094	0.0094
	MF	GO:0016775	phosphotransferase activity, nitrogenous group as acceptor	5	1	0	0.0038	0.0038
	MF	GO:0004558	alpha-1,4-glucosidase activity	12	1	0.01	0.0091	0.0091
Up in M	GO category	GO	Term	Annotated	Significant	Expected	topGO (Fisher)	classic (Fisher)
	BP	GO:0016332	establishment or maintenance of polarity of embryonic epithelium	10	1	0	0.0038	0.0038
	BP	GO:0042684	cardioblast cell fate commitment	12	1	0	0.0045	0.0045
	BP	GO:0007440	foregut morphogenesis	14	1	0.01	0.0053	0.0053
	CC	GO:0017177	glucosidase II complex	5	1	0	0.0022	0.0022
	CC	GO:0019773	proteasome core complex, alpha-subunit complex	8	1	0	0.0036	0.0036
	MF	GO:0004558	alpha-1,4-glucosidase activity	12	1	0	0.0031	0.0031
	MF	GO:0004298	threonine-type endopeptidase activity	19	1	0	0.0048	0.0048
Up in E	GO category	GO	Term	Annotated	Significant	Expected	topGO (Fisher)	classic (Fisher)
	BP	GO:0006813	potassium ion transport	35	1	0.02	0.018	0.018
	BP	GO:0051297	centrosome organization	128	1	0.06	0.063	0.063
	CC	GO:0000242	pericentriolar material	9	1	0.01	0.0054	0.0054
	CC	GO:0008076	voltage-gated potassium channel complex	11	1	0.01	0.0066	0.0066
	MF	GO:0016775	phosphotransferase activity, nitrogenous group as acceptor	5	1	0	0.0025	0.0025
	MF	GO:0005249	voltage-gated potassium channel activity	22	1	0.01	0.0112	0.0112

## Sheet: Male Virgin Abdomens
All DE	GO category	GO	Term	Annotated	Significant	Expected	topGO (Fisher)	classic (Fisher)
	BP	GO:0035070	salivary gland histolysis	9	1	0.01	0.01	0.01
	BP	GO:0035209	pupal development	10	1	0.01	0.012	0.012
	CC	GO:0017177	glucosidase II complex	5	1	0.01	0.0055	0.0055
	CC	GO:0031513	nonmotile primary cilium	11	1	0.01	0.012	0.012
	MF	GO:0004602	glutathione peroxidase activity	6	1	0.01	0.007	0.007
	MF	GO:0004558	alpha-1,4-glucosidase activity	12	1	0.01	0.014	0.014
Up in M	GO category	GO	Term	Annotated	Significant	Expected	topGO (Fisher)	classic (Fisher)
	BP	GO:0006749	glutathione metabolic process	39	1	0.01	0.014	0.014
	BP	GO:0005975	carbohydrate metabolic process	261	1	0.09	0.088	0.088
	CC	GO:0017177	glucosidase II complex	5	1	0	0.002	0.002
	CC	GO:0005737	cytoplasm	2364	2	0.97	0.203	0.245
	MF	GO:0004602	glutathione peroxidase activity	6	1	0	0.0035	0.0035
	MF	GO:0004558	alpha-1,4-glucosidase activity	12	1	0.01	0.007	0.007
Up in E	GO category	GO	Term	Annotated	Significant	Expected	topGO (Fisher)	classic (Fisher)
	BP	GO:0035070	salivary gland histolysis	9	1	0.01	0.0073	0.0073
	BP	GO:0035209	pupal development	10	1	0.01	0.0081	0.0081
	CC	GO:0031513	nonmotile primary cilium	11	1	0.01	0.0075	0.0075
	CC	GO:0030990	intraciliary transport particle	16	1	0.01	0.0109	0.0109
	MF	GO:0008812	choline dehydrogenase activity	12	1	0.01	0.007	0.007
	MF	GO:0001077	transcriptional activator activity, RNA polymerase II core promoter proximal region sequence-specific binding	31	1	0.02	0.018	0.018

## Sheet: Female Virgin Heads
All DE	GO category	GO	Term	Annotated	Significant	Expected	topGO (Fisher)	classic (Fisher)
	BP	GO:0008152	metabolic process	4585	19	14.61	0.0019	0.0647
	BP	GO:0006749	glutathione metabolic process	39	2	0.12	0.0067	0.0067
	CC	GO:0005576	extracellular region	653	6	1.54	0.0039	0.0028
	CC	GO:0017177	glucosidase II complex	5	1	0.01	0.0117	0.0117
	MF	GO:0004364	glutathione transferase activity	32	2	0.11	0.0057	0.0057
	MF	GO:0016742	hydroxymethyl-, formyl- and related transferase activity	5	1	0.02	0.0177	0.0177
Up in M	GO category	GO	Term	Annotated	Significant	Expected	topGO (Fisher)	classic (Fisher)
	BP	GO:0008152	metabolic process	4585	18	12.99	0.00089	0.0299
	BP	GO:0006749	glutathione metabolic process	39	2	0.11	0.00535	0.0053
	BP	GO:0044262	cellular carbohydrate metabolic process	51	2	0.14	0.00901	0.009
	CC	GO:0017177	glucosidase II complex	5	1	0.01	0.01	0.01
	CC	GO:0019773	proteasome core complex, alpha-subunit complex	8	1	0.02	0.017	0.017
	MF	GO:0004364	glutathione transferase activity	32	2	0.11	0.005	0.005
	MF	GO:0015038	glutathione disulfide oxidoreductase activity	5	1	0.02	0.017	0.017
Up in E	GO category	GO	Term	Annotated	Significant	Expected	topGO (Fisher)	classic (Fisher)
	BP	GO:0032924	activin receptor signaling pathway	6	1	0	0.0021	0.0021
	BP	GO:0045297	post-mating behavior	9	1	0	0.0032	0.0032
	BP	GO:0090100	positive regulation of transmembrane receptor protein serine/threonine kinase signaling pathway	11	1	0	0.0039	0.0039
	BP	GO:0007320	insemination	15	1	0.01	0.0053	0.0053
	CC	GO:0005576	extracellular region	653	2	0.18	0.046	0.0082
	CC	GO:0005615	extracellular space	270	1	0.07	0.074	0.0736
	MF	GO:0005160	transforming growth factor beta receptor binding	7	1	0	0.0017	0.0017
	MF	GO:0008083	growth factor activity	30	1	0.01	0.0071	0.0071

## Sheet: Male Virgin Heads
All DE	GO category	GO	Term	Annotated	Significant	Expected	topGO (Fisher)	classic (Fisher)
	BP	GO:0050829	defense response to Gram-negative bacterium	98	7	0.6	1.8e-06	1.8e-06
	BP	GO:0019731	antibacterial humoral response	42	5	0.26	4.8e-06	4.8e-06
	BP	GO:0050830	defense response to Gram-positive bacterium	30	4	0.18	2.9e-05	2.9e-05
	BP	GO:0008152	metabolic process	4557	32	27.67	0.00062	0.14
	BP	GO:0045089	positive regulation of innate immune response	42	3	0.26	0.00205	0.002
	BP	GO:0002066	columnar/cuboidal epithelial cell development	237	2	1.44	0.00612	0.424
	CC	GO:0005747	mitochondrial respiratory chain complex I	37	3	0.19	0.00088	0.00088
	CC	GO:0005615	extracellular space	264	6	1.37	0.00213	0.00213
	MF	GO:0005484	SNAP receptor activity	21	2	0.11	0.0056	0.0056
	MF	GO:0008137	NADH dehydrogenase (ubiquinone) activity	25	2	0.13	0.0079	0.0079
Up in M	GO category	GO	Term	Annotated	Significant	Expected	topGO (Fisher)	classic (Fisher)
	BP	GO:0008152	metabolic process	4557	30	22.79	0.0045	0.0172
	BP	GO:0006120	mitochondrial electron transport, NADH to ubiquinone	29	2	0.14	0.0091	0.0091
	CC	GO:0005747	mitochondrial respiratory chain complex I	37	3	0.16	0.00047	0.00047
	CC	GO:0005762	mitochondrial large ribosomal subunit	51	2	0.21	0.01912	0.01912
	MF	GO:0005484	SNAP receptor activity	21	2	0.1	0.0044	0.0044
	MF	GO:0008137	NADH dehydrogenase (ubiquinone) activity	25	2	0.12	0.0063	0.0063
Up in E	GO category	GO	Term	Annotated	Significant	Expected	topGO (Fisher)	classic (Fisher)
	BP	GO:0050829	defense response to Gram-negative bacterium	98	6	0.11	1.8e-10	1.8e-10
	BP	GO:0019731	antibacterial humoral response	42	5	0.05	3e-10	3e-10
	BP	GO:0050830	defense response to Gram-positive bacterium	30	4	0.03	1.6e-08	1.6e-08
	BP	GO:0045089	positive regulation of innate immune response	42	2	0.05	0.00086	0.00086
	BP	GO:0006959	humoral immune response	107	6	0.11	0.00577	3e-10
	BP	GO:0007305	vitelline membrane formation involved in chorion-containing eggshell formation	8	1	0.01	0.00854	0.00854
	CC	GO:0005615	extracellular space	264	4	0.26	5.8e-05	5.8e-05
	CC	GO:0005576	extracellular region	647	6	0.63	0.006	3.5e-06
	MF	GO:0015020	glucuronosyltransferase activity	28	1	0.02	0.017	0.017

## Sheet: Female Courted Abdomens
All DE	GO category	GO	Term	Annotated	Significant	Expected	topGO (Fisher)	classic (Fisher)
	BP	GO:0016332	establishment or maintenance of polarity of embryonic epithelium	10	1	0.01	0.011	0.011
	BP	GO:0007586	digestion	12	1	0.01	0.014	0.014
	CC	GO:0008076	voltage-gated potassium channel complex	11	1	0.01	0.013	0.013
	CC	GO:0000922	spindle pole	22	1	0.03	0.026	0.026
	MF	GO:0016775	phosphotransferase activity, nitrogenous group as acceptor	5	1	0.01	0.0051	0.0051
	MF	GO:0016884	carbon-nitrogen ligase activity, with glutamine as amido-N-donor	13	1	0.01	0.0132	0.0132
Up in M	GO category	GO	Term	Annotated	Significant	Expected	topGO (Fisher)	classic (Fisher)
	BP	GO:0016332	establishment or maintenance of polarity of embryonic epithelium	10	1	0.01	0.005	0.005
	BP	GO:0007020	microtubule nucleation	12	1	0.01	0.0061	0.0061
	BP	GO:0007586	digestion	12	1	0.01	0.0061	0.0061
	BP	GO:0042684	cardioblast cell fate commitment	12	1	0.01	0.0061	0.0061
	BP	GO:0007440	foregut morphogenesis	14	1	0.01	0.0071	0.0071
	CC	GO:0000922	spindle pole	22	1	0.01	0.0066	0.0066
	CC	GO:0005815	microtubule organizing center	88	1	0.03	0.0261	0.0261
	MF	GO:0008527	taste receptor activity	32	1	0.01	0.0081	0.0081
	MF	GO:0004252	serine-type endopeptidase activity	160	1	0.04	0.0403	0.0403
Up in E	GO category	GO	Term	Annotated	Significant	Expected	topGO (Fisher)	classic (Fisher)
	BP	GO:0055085	transmembrane transport	385	2	0.24	0.021	0.021
	BP	GO:0006813	potassium ion transport	35	1	0.02	0.022	0.022
	CC	GO:0008076	voltage-gated potassium channel complex	11	1	0.01	0.0098	0.0098
	CC	GO:0016021	integral component of membrane	1021	3	0.92	0.11	0.0495
	MF	GO:0016775	phosphotransferase activity, nitrogenous group as acceptor	5	1	0	0.0038	0.0038
	MF	GO:0016884	carbon-nitrogen ligase activity, with glutamine as amido-N-donor	13	1	0.01	0.0099	0.0099

## Sheet: Male Courted Abdomens
All DE	GO category	GO	Term	Annotated	Significant	Expected	topGO (Fisher)	classic (Fisher)
	BP	GO:0042706	eye photoreceptor cell fate commitment	51	2	0.36	0.007	0.05
	BP	GO:0007156	homophilic cell adhesion via plasma membrane adhesion molecules	31	2	0.22	0.02	0.02
	CC	GO:0005669	transcription factor TFIID complex	24	2	0.16	0.011	0.011
	CC	GO:0005725	intercalary heterochromatin	5	1	0.03	0.034	0.034
	MF	GO:0008483	transaminase activity	13	3	0.09	8e-05	8e-05
	MF	GO:0008431	vitamin E binding	11	2	0.07	0.0024	0.0024
Up in M	GO category	GO	Term	Annotated	Significant	Expected	topGO (Fisher)	classic (Fisher)
	BP	GO:0006537	glutamate biosynthetic process	5	1	0.02	0.021	0.021
	BP	GO:0042682	regulation of compound eye cone cell fate specification	6	1	0.03	0.025	0.025
	CC	GO:0019028	viral capsid	6	1	0.02	0.023	0.023
	CC	GO:0000177	cytoplasmic exosome (RNase complex)	8	1	0.03	0.03	0.03
	MF	GO:0008431	vitamin E binding	11	2	0.05	0.001	0.001
	MF	GO:0008483	transaminase activity	13	2	0.06	0.0015	0.0015
	MF	GO:0005234	extracellular-glutamate-gated ion channel activity	33	2	0.15	0.0093	0.0093
Up in E	GO category	GO	Term	Annotated	Significant	Expected	topGO (Fisher)	classic (Fisher)
	BP	GO:0007156	homophilic cell adhesion via plasma membrane adhesion molecules	31	2	0.09	0.0036	0.0036
	BP	GO:0008045	motor neuron axon guidance	58	2	0.17	0.0121	0.0121
	CC	GO:0005669	transcription factor TFIID complex	24	2	0.07	0.0023	0.0023
	CC	GO:0005725	intercalary heterochromatin	5	1	0.02	0.0149	0.0149
	MF	GO:0001077	transcriptional activator activity, RNA polymerase II core promoter proximal region sequence-specific binding	31	2	0.07	0.0023	0.0023
	MF	GO:0001091	RNA polymerase II basal transcription fa...	7	1	0.02	0.0162	0.0162

## Sheet: Female Courted Heads
All DE	GO category	GO	Term	Annotated	Significant	Expected	topGO (Fisher)	classic (Fisher)
	BP	GO:0006749	glutathione metabolic process	39	5	0.51	0.00014	0.00014
	BP	GO:0018342	protein prenylation	5	2	0.07	0.00166	0.00166
	CC	GO:0005811	lipid particle	207	9	2.99	0.0029	0.0029
	CC	GO:0005786	signal recognition particle, endoplasmic reticulum targeting	9	2	0.13	0.007	0.007
	CC	GO:0031982	vesicle	168	4	2.43	0.0084	0.2243
	CC	GO:0016607	nuclear speck	10	2	0.14	0.0086	0.0086
	MF	GO:0004364	glutathione transferase activity	32	5	0.4	4e-05	4e-05
	MF	GO:0004661	protein geranylgeranyltransferase activity	5	2	0.06	0.0015	0.0015
	MF	GO:0004774	succinate-CoA ligase activity	6	2	0.07	0.0022	0.0022
	MF	GO:0050661	NADP binding	11	2	0.14	0.0077	0.0077
Up in M	GO category	GO	Term	Annotated	Significant	Expected	topGO (Fisher)	classic (Fisher)
	BP	GO:0006749	glutathione metabolic process	39	5	0.37	3e-05	3e-05
	BP	GO:0018342	protein prenylation	5	2	0.05	0.00086	0.00086
	BP	GO:0042417	dopamine metabolic process	12	2	0.11	0.00547	0.00547
	BP	GO:0006123	mitochondrial electron transport, cytochrome c to oxygen	15	2	0.14	0.00854	0.00854
	BP	GO:0034605	cellular response to heat	16	2	0.15	0.0097	0.0097
	BP	GO:0006730	one-carbon metabolic process	16	2	0.15	0.0097	0.0097
	BP	GO:0001666	response to hypoxia	47	3	0.44	0.00976	0.00976
	CC	GO:0005811	lipid particle	207	9	2.1	0.00022	0.00022
	CC	GO:0005786	signal recognition particle, endoplasmic reticulum targeting	9	2	0.09	0.00348	0.00348
	MF	GO:0004364	glutathione transferase activity	32	5	0.28	7.1e-06	7.1e-06
	MF	GO:0004661	protein geranylgeranyltransferase activity	5	2	0.04	0.00073	0.00073
	MF	GO:0004774	succinate-CoA ligase activity	6	2	0.05	0.00109	0.00109
	MF	GO:0050661	NADP binding	11	2	0.1	0.00387	0.00387
	MF	GO:0005525	GTP binding	149	5	1.29	0.00927	0.00927
Up in E	GO category	GO	Term	Annotated	Significant	Expected	topGO (Fisher)	classic (Fisher)
	BP	GO:0045893	positive regulation of transcription, DNA-templated	242	4	0.89	0.0026	0.01115
	BP	GO:0001672	regulation of chromatin assembly or disassembly	8	2	0.03	0.0106	0.00036
	CC	GO:0016607	nuclear speck	10	2	0.04	0.00079	0.00079
	CC	GO:0036379	myofilament	6	1	0.03	0.02556	0.02556
	MF	GO:0016715	oxidoreductase activity, acting on paired donors, with incorporation or reduction of molecular oxygen, reduced ascorbate as one donor, and incorporation of one atom of oxygen	6	1	0.02	0.022	0.022
	MF	GO:0015355	secondary active monocarboxylate transmembrane transporter activity	6	1	0.02	0.022	0.022

## Sheet: Male Courted Heads
All DE	GO category	GO	Term	Annotated	Significant	Expected	topGO (Fisher)	classic (Fisher)
	BP	GO:0006122	mitochondrial electron transport, ubiquinol to cytochrome c	12	2	0.08	0.0027	0.0027
	BP	GO:0006458	'de novo' protein folding	13	2	0.09	0.0031	0.0031
	BP	GO:0051533	positive regulation of NFAT protein import into nucleus	15	2	0.1	0.0042	0.0042
	CC	GO:0016272	prefoldin complex	7	2	0.04	0.00073	0.00073
	CC	GO:0005750	mitochondrial respiratory chain complex III	11	2	0.07	0.00188	0.00188
	MF	GO:0008121	ubiquinol-cytochrome-c reductase activity	10	2	0.06	0.0016	0.0016
	MF	GO:0051087	chaperone binding	15	2	0.09	0.0036	0.0036
	MF	GO:0003887	DNA-directed DNA polymerase activity	18	2	0.11	0.0053	0.0053
	MF	GO:0051082	unfolded protein binding	61	3	0.37	0.006	0.006
	MF	GO:0046961	proton-transporting ATPase activity, rotational mechanism	22	2	0.13	0.0078	0.0078
Up in M	GO category	GO	Term	Annotated	Significant	Expected	topGO (Fisher)	classic (Fisher)
	BP	GO:0006122	mitochondrial electron transport, ubiquinol to cytochrome c	12	2	0.06	0.0015	0.0015
	BP	GO:0006458	'de novo' protein folding	13	2	0.06	0.0018	0.0018
	CC	GO:0016272	prefoldin complex	7	2	0.03	0.00045	0.00045
	CC	GO:0005750	mitochondrial respiratory chain complex III	11	2	0.05	0.00118	0.00118
	MF	GO:0008121	ubiquinol-cytochrome-c reductase activity	10	2	0.05	0.00093	0.00093
	MF	GO:0051087	chaperone binding	15	2	0.07	0.00215	0.00215
	MF	GO:0051082	unfolded protein binding	61	3	0.28	0.00281	0.00281
	MF	GO:0046961	proton-transporting ATPase activity, rotational mechanism	22	2	0.1	0.00462	0.00462
	MF	GO:0005549	odorant binding	100	4	0.47	0.00828	0.00115
Up in E	GO category	GO	Term	Annotated	Significant	Expected	topGO (Fisher)	classic (Fisher)
	BP	GO:0051533	positive regulation of NFAT protein import into nucleus	15	2	0.02	0.00027	0.00027
	BP	GO:0007156	homophilic cell adhesion via plasma membrane adhesion molecules	31	2	0.05	0.00117	0.00117
	BP	GO:0006282	regulation of DNA repair	5	1	0.01	0.00831	0.00831
	BP	GO:0036058	filtration diaphragm assembly	5	1	0.01	0.00831	0.00831
	BP	GO:0006303	double-strand break repair via nonhomologous end joining	5	1	0.01	0.00831	0.00831
	BP	GO:0051298	centrosome duplication	86	2	0.14	0.0087	0.0087
	BP	GO:0000018	regulation of DNA recombination	6	1	0.01	0.00996	0.00996
	BP	GO:0006301	postreplication repair	6	1	0.01	0.00996	0.00996
	CC	GO:0000940	condensed chromosome outer kinetochore	9	1	0.01	0.011	0.011
	CC	GO:0051233	spindle midzone	17	1	0.02	0.021	0.021
	MF	GO:0003887	DNA-directed DNA polymerase activity	18	2	0.03	0.00029	0.00029
	MF	GO:0002161	aminoacyl-tRNA editing activity	6	1	0.01	0.00859	0.00859
