# Supplementary material for: Mating system manipulation and the evolution of sex-biased gene expression in Drosophila
Source: Nat Commun. 2017 Dec 12;8:2072. doi: 10.1038/s41467-017-02232-6 (PMC5727229; doi:10.1038/s41467-017-02232-6)
Supplement: Supplementary file 5 — Supplementary Data 2 [file 41467_2017_2232_MOESM5_ESM.xlsx]

## Sheet: Female Abdomens
All DE	GO category	GO	Term	Annotated	Significant	Expected	topGO (Fisher)	classic (Fisher)
	BP	GO:0016998	cell wall macromolecule catabolic process	10	6	0.28	8.8e-08	8.8e-08
	BP	GO:0045824	negative regulation of innate immune response	34	6	0.96	0.00032	0.00032
	BP	GO:0007458	progression of morphogenetic furrow involved in compound eye morphogenesis	8	3	0.22	0.0011	0.0011
	BP	GO:0019730	antimicrobial humoral response	86	7	2.42	0.00287	0.01029
	BP	GO:0050829	defense response to Gram-negative bacterium	91	8	2.56	0.00391	0.00391
	BP	GO:0048009	insulin-like growth factor receptor signalling pathway	5	2	0.14	0.00743	0.00743
	BP	GO:0009608	response to symbiont	5	2	0.14	0.00743	0.00743
	CC	GO:0005604	basement membrane	13	3	0.35	0.0045	0.0045
	CC	GO:0000811	GINS complex	5	2	0.13	0.0068	0.0068
	MF	GO:0003796	lysozyme activity	16	6	0.43	2.3e-06	2.3e-06
	MF	GO:0005201	extracellular matrix structural constituent	12	3	0.33	0.0036	0.0036
	MF	GO:0015355	secondary active monocarboxylate transmembrane transporter activity	5	2	0.14	0.0069	0.0069
Up V	GO category	GO	Term	Annotated	Significant	Expected	topGO (Fisher)	classic (Fisher)
	BP	GO:0016998	cell wall macromolecule catabolic process	10	6	0.17	4.6e-09	4.6e-09
	BP	GO:0045824	negative regulation of innate immune response	34	6	0.58	2.1e-05	2.1e-05
	BP	GO:0019730	antimicrobial humoral response	86	7	1.48	0.00022	0.00065
	BP	GO:0050829	defense response to Gram-negative bacterium	91	7	1.57	0.00092	0.00092
	BP	GO:0048009	insulin-like growth factor receptor signalling pathway	5	2	0.09	0.00284	0.00284
	BP	GO:0000122	negative regulation of transcription from RNA polymerase II promoter	84	6	1.44	0.00312	0.00312
	BP	GO:0030198	extracellular matrix organization	29	4	0.5	0.00448	0.00142
	BP	GO:0007406	negative regulation of neuroblast proliferation	7	2	0.12	0.00582	0.00582
	BP	GO:0030512	negative regulation of transforming growth factor beta receptor signaling pathway	7	2	0.12	0.00582	0.00582
	BP	GO:0007415	defasciculation of motor neuron axon	7	2	0.12	0.00582	0.00582
	BP	GO:0009065	glutamine family amino acid catabolic process	8	2	0.14	0.00768	0.00768
	BP	GO:0007458	progression of morphogenetic furrow involved in compound eye morphogenesis	8	2	0.14	0.00768	0.00768
	BP	GO:0035088	establishment or maintenance of apical/basal cell polarity	38	3	0.65	0.00968	0.02705
	BP	GO:0006536	glutamate metabolic process	9	2	0.15	0.00976	0.00976
	BP	GO:0006879	cellular iron ion homeostasis	9	2	0.15	0.00976	0.00976
	BP	GO:0006826	iron ion transport	9	2	0.15	0.00976	0.00976
	CC	GO:0005604	basement membrane	13	3	0.19	0.00082	0.00082
	CC	GO:0005920	smooth septate junction	7	2	0.1	0.0044	0.0044
	CC	GO:0031012	extracellular matrix	60	6	0.9	0.0067	0.00024
	MF	GO:0003796	lysozyme activity	16	6	0.27	1.5e-07	1.5e-07
	MF	GO:0005201	extracellular matrix structural constituent	12	3	0.2	0.00093	0.00093
	MF	GO:0015355	secondary active monocarboxylate transmembrane transporter activity	5	2	0.08	0.00275	0.00275
	MF	GO:0005200	structural constituent of cytoskeleton	37	4	0.63	0.00336	0.00336
	MF	GO:0008199	ferric iron binding	7	2	0.12	0.00566	0.00566
	MF	GO:0008237	metallopeptidase activity	119	7	2.02	0.007	0.00394
	MF	GO:0008083	growth factor activity	24	3	0.41	0.00741	0.00741
	MF	GO:0001078	transcriptional repressor activity, RNA polymerase II core promoter proximal region sequence-specific binding	8	2	0.14	0.00746	0.00746
	MF	GO:0003700	transcription factor activity, sequence-specific DNA binding	223	10	3.78	0.00981	0.00441
Up C	GO category	GO	Term	Annotated	Significant	Expected	topGO (Fisher)	classic (Fisher)
	BP	GO:0016579	protein deubiquitination	35	4	0.38	0.00053	0.00053
	BP	GO:0042810	pheromone metabolic process	6	2	0.07	0.00171	0.00171
	BP	GO:0000018	regulation of DNA recombination	6	2	0.07	0.00171	0.00171
	BP	GO:0009081	branched-chain amino acid metabolic process	7	2	0.08	0.00238	0.00238
	BP	GO:0016070	RNA metabolic process	1073	19	11.7	0.00266	0.01959
	BP	GO:0007080	mitotic metaphase plate congression	9	2	0.1	0.00402	0.00402
	BP	GO:0006367	transcription initiation from RNA polymerase II promoter	61	4	0.67	0.00427	0.00427
	BP	GO:0022008	neurogenesis	1131	16	12.34	0.00434	0.16118
	BP	GO:0035058	nonmotile primary cilium assembly	10	2	0.11	0.00499	0.00499
	BP	GO:0006302	double-strand break repair	33	4	0.36	0.0081	0.00042
	CC	GO:0000811	GINS complex	5	2	0.06	0.0014	0.0014
	CC	GO:0031262	Ndc80 complex	6	2	0.07	0.002	0.002
	CC	GO:0005705	polytene chromosome interband	28	3	0.33	0.0043	0.0043
	CC	GO:0043601	nuclear replisome	11	2	0.13	0.0072	0.0072
	CC	GO:0005665	DNA-directed RNA polymerase II, core complex	12	2	0.14	0.0086	0.0086
	MF	GO:0004843	ubiquitin-specific protease activity	34	4	0.35	0.00036	0.00036
	MF	GO:0003684	damaged DNA binding	20	3	0.2	0.00101	0.00101
	MF	GO:0008242	omega peptidase activity	7	2	0.07	0.00207	0.00207
	MF	GO:0003995	acyl-CoA dehydrogenase activity	13	2	0.13	0.0074	0.0074
	MF	GO:0046982	protein heterodimerization activity	77	4	0.78	0.0076	0.0076
	MF	GO:0008757	S-adenosylmethionine-dependent methyltransferase activity	51	4	0.52	0.00787	0.00171

## Sheet: Male Abdomens
All DE	GO category	GO	Term	Annotated	Significant	Expected	topGO (Fisher)	classic (Fisher)
	CC	GO:0005576	extracellular region	569	1	0.08	0.083	0.083
Up V
Up C	GO category	GO	Term	Annotated	Significant	Expected	topGO (Fisher)	classic (Fisher)
	CC	GO:0005576	extracellular region	569	1	0.08	0.083	0.083

## Sheet: Female Heads
All DE	GO category	GO	Term	Annotated	Significant	Expected	topGO (Fisher)	classic (Fisher)
	BP	GO:0006123	mitochondrial electron transport, cytochrome c to oxygen	15	2	0.01	7e-05	7e-05
	BP	GO:0055092	sterol homeostasis	5	1	0	0.0044	0.0044
	BP	GO:0015918	sterol transport	8	1	0.01	0.0071	0.0071
	BP	GO:0007296	vitellogenesis	10	1	0.01	0.0088	0.0088
	BP	GO:0045456	ecdysteroid biosynthetic process	10	1	0.01	0.0088	0.0088
	CC	GO:0005751	mitochondrial respiratory chain complex IV	18	2	0.02	0.00014	0.00014
	CC	GO:0005811	lipid particle	206	3	0.21	0.00091	0.00091
	MF	GO:0004129	cytochrome-c oxidase activity	22	2	0.03	0.00027	0.00027
	MF	GO:0008242	omega peptidase activity	8	1	0.01	0.00914	0.00914
	MF	GO:0004869	cysteine-type endopeptidase inhibitor activity	8	1	0.01	0.00914	0.00914
Up V	GO category	GO	Term	Annotated	Significant	Expected	topGO (Fisher)	classic (Fisher)
	BP	GO:0006123	mitochondrial electron transport, cytochrome c to oxygen	15	2	0.01	5e-05	5e-05
	BP	GO:0055092	sterol homeostasis	5	1	0	0.0038	0.0038
	BP	GO:0015918	sterol transport	8	1	0.01	0.0061	0.0061
	BP	GO:0045456	ecdysteroid biosynthetic process	10	1	0.01	0.0076	0.0076
	CC	GO:0005751	mitochondrial respiratory chain complex IV	18	2	0.02	0.0001	0.0001
	CC	GO:0005665	DNA-directed RNA polymerase II, core complex	12	1	0.01	0.0107	0.0107
	MF	GO:0004129	cytochrome-c oxidase activity	22	2	0.02	0.00021	0.00021
	MF	GO:0008242	omega peptidase activity	8	1	0.01	0.00813	0.00813
	MF	GO:0004869	cysteine-type endopeptidase inhibitor activity	8	1	0.01	0.00813	0.00813
Up C	GO category	GO	Term	Annotated	Significant	Expected	topGO (Fisher)	classic (Fisher)
	BP	GO:0007296	vitellogenesis	10	1	0	0.0013	0.0013
	BP	GO:0007548	sex differentiation	87	1	0.01	0.011	0.011
	CC	GO:0005811	lipid particle	206	1	0.03	0.031	0.031
	CC	GO:0005875	microtubule associated complex	342	1	0.05	0.051	0.051
	MF	GO:0005198	structural molecule activity	339	1	0.04	0.043	0.043

## Sheet: Male Heads
All	GO category	GO	Term	Annotated	Significant	Expected	topGO (Fisher)	classic (Fisher)
	BP	GO:0006412	translation	361	52	20.37	6.9e-10	2.1e-10
	BP	GO:0006120	mitochondrial electron transport, NADH to ubiquinone	28	12	1.58	1.2e-08	1.2e-08
	BP	GO:0000022	mitotic spindle elongation	81	19	4.57	7.5e-08	7.5e-08
	BP	GO:0042059	negative regulation of epidermal growth factor receptor signaling pathway	27	7	1.52	0.00057	0.00057
	BP	GO:0045879	negative regulation of smoothened signaling pathway	16	5	0.9	0.00145	0.00145
	BP	GO:1990542	mitochondrial transmembrane transport	5	3	0.28	0.00164	0.00164
	BP	GO:2000021	regulation of ion homeostasis	6	3	0.34	0.00314	0.00314
	BP	GO:0042049	cellular acyl-CoA homeostasis	6	3	0.34	0.00314	0.00314
	BP	GO:0019933	cAMP-mediated signaling	6	3	0.34	0.00314	0.00314
	BP	GO:0071560	cellular response to transforming growth factor beta stimulus	33	5	1.86	0.00316	0.03591
	BP	GO:0032543	mitochondrial translation	19	5	1.07	0.00336	0.00336
	BP	GO:0051298	centrosome duplication	84	10	4.74	0.00544	0.01924
	BP	GO:0032436	positive regulation of proteasomal ubiquitin-dependent protein catabolic process	14	4	0.79	0.00804	0.00636
	BP	GO:0006123	mitochondrial electron transport, cytochrome c to oxygen	15	4	0.85	0.00829	0.00829
	BP	GO:0043067	regulation of programmed cell death	139	13	7.84	0.00903	0.04961
	CC	GO:0022627	cytosolic small ribosomal subunit	40	16	2.33	2.3e-10	2.3e-10
	CC	GO:0005747	mitochondrial respiratory chain complex I	35	14	2.04	3.1e-09	3.1e-09
	CC	GO:0022625	cytosolic large ribosomal subunit	49	12	2.86	1.7e-05	1.7e-05
	CC	GO:0000228	nuclear chromosome	106	11	6.18	0.00053	0.04375
	CC	GO:0033181	plasma membrane proton-transporting V-type ATPase complex	14	4	0.82	0.00712	0.00712
	CC	GO:0005762	mitochondrial large ribosomal subunit	51	8	2.97	0.00866	0.00866
	CC	GO:0005761	mitochondrial ribosome	80	14	4.66	0.00939	0.00018
	MF	GO:0003735	structural constituent of ribosome	170	42	9.14	1.6e-17	1.6e-17
	MF	GO:0003954	NADH dehydrogenase activity	30	12	1.61	7.9e-06	1.8e-08
	MF	GO:0008137	NADH dehydrogenase (ubiquinone) activity	23	7	1.24	0.00014	0.00014
	MF	GO:0000062	fatty-acyl-CoA binding	8	3	0.43	0.00705	0.00705
	MF	GO:0004869	cysteine-type endopeptidase inhibitor activity	8	3	0.43	0.00705	0.00705
Up V	GO category	GO	Term	Annotated	Significant	Expected	topGO (Fisher)	classic (Fisher)
	BP	GO:0042059	negative regulation of epidermal growth factor receptor signaling pathway	27	6	0.6	2.2e-05	2.2e-05
	BP	GO:0007165	signal transduction	1140	56	25.23	0.00013	1.8e-09
	BP	GO:2000021	regulation of ion homeostasis	6	3	0.13	0.0002	0.0002
	BP	GO:0019933	cAMP-mediated signaling	6	3	0.13	0.0002	0.0002
	BP	GO:0008355	olfactory learning	56	7	1.24	0.00021	0.00021
	BP	GO:0045879	negative regulation of smoothened signaling pathway	16	4	0.35	0.00034	0.00034
	BP	GO:0043067	regulation of programmed cell death	139	10	3.08	0.00136	0.00099
	BP	GO:0008586	imaginal disc-derived wing vein morphogenesis	40	5	0.89	0.00176	0.00176
	BP	GO:0007476	imaginal disc-derived wing morphogenesis	296	21	6.55	0.00243	2.1e-06
	BP	GO:0007474	imaginal disc-derived wing vein specification	45	5	1	0.00299	0.00299
	BP	GO:0016059	deactivation of rhodopsin mediated signaling	14	3	0.31	0.00324	0.00324
	BP	GO:0016056	rhodopsin mediated signaling pathway	19	5	0.42	0.00452	4.5e-05
	BP	GO:0007050	cell cycle arrest	5	2	0.11	0.00466	0.00466
	BP	GO:0051208	sequestering of calcium ion	5	2	0.11	0.00466	0.00466
	BP	GO:0046854	phosphatidylinositol phosphorylation	16	3	0.35	0.00482	0.00482
	BP	GO:0006468	protein phosphorylation	321	18	7.1	0.00512	0.00025
	BP	GO:0045467	R7 cell development	18	3	0.4	0.00681	0.00681
	BP	GO:0048036	central complex development	7	2	0.15	0.00951	0.00951
	BP	GO:0046426	negative regulation of JAK-STAT cascade	7	2	0.15	0.00951	0.00951
	CC	GO:0005856	cytoskeleton	527	18	11.43	0.0026	0.0353
	CC	GO:0005886	plasma membrane	690	27	14.96	0.0044	0.0016
	CC	GO:0045169	fusome	32	4	0.69	0.0048	0.0048
	CC	GO:0019898	extrinsic component of membrane	55	5	1.19	0.0063	0.0065
	CC	GO:0016363	nuclear matrix	6	2	0.13	0.0066	0.0066
	MF	GO:0005509	calcium ion binding	167	11	3.47	0.00068	0.00068
	MF	GO:0019104	DNA N-glycosylase activity	5	2	0.1	0.00411	0.00411
	MF	GO:0003906	DNA-(apurinic or apyrimidinic site) lyase activity	5	2	0.1	0.00411	0.00411
	MF	GO:0005125	cytokine activity	6	2	0.12	0.00608	0.00608
	MF	GO:0008253	5'-nucleotidase activity	7	2	0.15	0.0084	0.0084
	MF	GO:0050839	cell adhesion molecule binding	29	4	0.6	0.00874	0.00283
Up C	GO category	GO	Term	Annotated	Significant	Expected	topGO (Fisher)	classic (Fisher)
	BP	GO:0006412	translation	361	47	12.38	8e-15	7.2e-16
	BP	GO:0006120	mitochondrial electron transport, NADH to ubiquinone	28	12	0.96	3.9e-11	3.9e-11
	BP	GO:0000022	mitotic spindle elongation	81	17	2.78	1.3e-09	1.3e-09
	BP	GO:1990542	mitochondrial transmembrane transport	5	3	0.17	0.00038	0.00038
	BP	GO:0042049	cellular acyl-CoA homeostasis	6	3	0.21	0.00074	0.00074
	BP	GO:0071560	cellular response to transforming growth factor beta stimulus	33	4	1.13	0.00116	0.02531
	BP	GO:0006123	mitochondrial electron transport, cytochrome c to oxygen	15	4	0.51	0.00137	0.00137
	BP	GO:0051298	centrosome duplication	84	9	2.88	0.00222	0.00222
	BP	GO:0032543	mitochondrial translation	19	4	0.65	0.00348	0.00348
	BP	GO:0006888	ER to Golgi vesicle-mediated transport	31	5	1.06	0.00373	0.00373
	BP	GO:0044743	protein transmembrane import into intracellular organelle	10	3	0.34	0.004	0.004
	BP	GO:0000096	sulfur amino acid metabolic process	12	3	0.41	0.00668	0.00697
	CC	GO:0005747	mitochondrial respiratory chain complex I	35	14	1.28	6.2e-12	6.2e-12
	CC	GO:0022627	cytosolic small ribosomal subunit	40	14	1.46	5.3e-11	5.3e-11
	CC	GO:0022625	cytosolic large ribosomal subunit	49	12	1.79	1.2e-07	1.2e-07
	CC	GO:0005762	mitochondrial large ribosomal subunit	51	8	1.87	0.00047	0.00047
	CC	GO:0000228	nuclear chromosome	106	8	3.88	0.00048	0.03977
	CC	GO:0000276	mitochondrial proton-transporting ATP synthase complex, coupling factor F(o)	9	3	0.33	0.00345	0.00345
	CC	GO:0005751	mitochondrial respiratory chain complex IV	18	4	0.66	0.00357	0.00357
	CC	GO:0005761	mitochondrial ribosome	80	14	2.93	0.00361	9.2e-07
	MF	GO:0003735	structural constituent of ribosome	170	40	5.61	9e-24	9e-24
	MF	GO:0003954	NADH dehydrogenase activity	30	12	0.99	6.6e-07	6.6e-11
	MF	GO:0008137	NADH dehydrogenase (ubiquinone) activity	23	7	0.76	6.1e-06	6.1e-06
	MF	GO:0004869	cysteine-type endopeptidase inhibitor activity	8	3	0.26	0.0018	0.0018
	MF	GO:0000062	fatty-acyl-CoA binding	8	3	0.26	0.0018	0.0018
	MF	GO:0008553	hydrogen-exporting ATPase activity, phosphorylative mechanism	17	4	0.56	0.002	0.002
	MF	GO:0004623	phospholipase A2 activity	9	3	0.3	0.0026	0.0026
	MF	GO:0004129	cytochrome-c oxidase activity	22	4	0.73	0.0053	0.0053
	MF	GO:0015450	P-P-bond-hydrolysis-driven protein transmembrane transporter activity	13	3	0.43	0.0079	0.0079
	MF	GO:0003755	peptidyl-prolyl cis-trans isomerase activity	26	4	0.86	0.0098	0.0098
